# Supplementary material for: Copper (I) or (II) Replacement of the Structural Zinc Ion in the Prokaryotic Zinc Finger Ros Does Not Result in a Functional Domain
Source: Int J Mol Sci. 2022 Sep 20;23(19):11010. doi: 10.3390/ijms231911010 (PMC9569694; doi:10.3390/ijms231911010)
Supplement: Supplementary file 1 [file ijms-23-11010-s001.zip]

Archive with 1 entries (1 files):
- ijms-1858000-supplementary.pdf
